# Supplementary material for: Improving the Ablation Properties of Liquid Silicone Rubber Composites by Incorporating Hexaphenoxycyclotriphosphonitrile
Source: Nanomaterials (Basel). 2023 Jan 30;13(3):563. doi: 10.3390/nano13030563 (PMC9920970; doi:10.3390/nano13030563)
Supplement: Supplementary file 1 [file nanomaterials-13-00563-s001.zip]

Archive with 1 entries (1 files):
- nanomaterials-2161566-supplementary.pdf
